# Supplementary material for: Associations between Nitric Oxide Synthase Genes and Exhaled NO-Related Phenotypes according to Asthma Status
Source: PLoS One. 2012 May 9;7(5):e36672. doi: 10.1371/journal.pone.0036672 (PMC3348876; doi:10.1371/journal.pone.0036672)
Supplement: Table S1 — SNP identification number, genotyping method, position, minor allele frequency (MAF) and test of Hardy-Weinberg (HW) equilibrium (P value) for 121 SNPs belonging to NOS1, NOS2 and NOS3 genes. (XLS) [file pone.0036672.s002.xls]

## Sheet: Feuil1
Chromosome	Gene	Location	dbSNP ID	Genotyping method	Position*	Major allele**	Minor allele frequency	MAF†	HWE‡ P value
12	NOS1
12		flanking_3UTR	rs4766834	610K	116124928	C	A	0.479254	0.3019
12		flanking_3UTR	rs9658570	610K	116135256	A	C	0.092437	0.7236
12		3UTR	rs2682826	610K	116137221	G	A	0.287027	0.8271
12			rs816361	Taqman	116139514	C	G	0.29	0.48
12		intron	rs2271986	610K	116145256	C	T	0.0905987	0.5874
12			rs2293045	Taqman	116146993	C	G	0.11	0.37
12		intron	rs2293048	610K	116149208	C	T	0.117972	0.67
12		coding	rs3741475	610K	116154297	G	A	0.218077	0.2984
12		intron	rs10774910	610K	116158722	C	T	0.325276	0.8921
12			rs1353939	Taqman	116159736	C	T	0.21	0.84
12		intron	rs12099598	610K	116160080	C	T	0.215449	0.2226
12		intron	rs7959232	610K	116161081	A	G	0.338498	0.7392
12		intron	rs816353	610K	116169163	G	T	0.414653	0.8042
12		intron	rs816347	610K	116174306	G	A	0.0825013	0.843
12		intron	rs2650163	610K	116177420	A	G	0.107049	0.7559
12		intron	rs1093325	610K	116179703	C	T	0.100315	0.6183
12		intron	rs1093329	610K	116180547	G	A	0.411718	0.7092
12			rs1093330	Taqman	116180917	T	C	0.41	0.16
12		coding	rs2293054	610K	116186097	G	A	0.305307	0.9441
12		intron	rs2293055	610K	116186267	G	A	0.0919601	0.5844
12			rs3741480	Taqman	116190157	A	G	0.45	0.1
12		intron	rs6490121	610K	116192578	A	G	0.334735	0.591
12		intron	rs2293050	610K	116203205	C	T	0.413078	1
12		intron	rs7314935	610K	116203220	G	A	0.109557	0.5425
12		intron	rs3825102	610K	116204568	C	A	0.360819	0.7928
12			rs3782202	Taqman	116204763	G	A	0.22	0.8
12			rs10744891	610K	116206724	G	T	0.414346	1
12		intron	rs884847	610K	116207996	G	A	0.222018	0.3899
12			rs2139733	Taqman	116211125	T	A	0.4	0.71
12		intron	rs7309163	610K	116213657	C	T	0.363899	0.8444
12		intron	rs532967	610K	116216722	G	A	0.208246	0.1771
12		intron	rs11611788	610K	116222759	T	C	0.0891167	0.59
12		intron	rs12811583	610K	116224325	T	C	0.118697	0.6575
12			rs3782206	Taqman	116229472	C	T	0.11	1
12		intron	rs7298903	610K	116231593	T	C	0.117229	0.5503
12		intron	rs7295972	610K	116231751	A	G	0.49632	0.5038
12		intron	rs11068447	610K	116232070	C	T	0.116982	0.5497
12			rs478597	Taqman	116235808	G	A	0.38	0.92
12		intron	rs561712	610K	116236452	C	T	0.375985	1
12			rs4766843	610K	116242291	G	A	0.296744	0.1038
12		intron	rs1483757	610K	116245923	A	G	0.422532	0.6612
12		intron	rs12579387	610K	116247834	G	A	0.104792	1
12		intron	rs473640	610K	116250097	T	C	0.196053	0.9229
12		intron	rs9658281	610K	116251961	C	T	0.285189	0.03438
12		intron	rs816296	610K	116255127	C	A	0.193802	0.9224
12		intron	rs1681506	610K	116259961	T	C	0.38702	0.7997
12		intron	rs545654	610K	116261432	T	C	0.493681	0.3937
12		intron	rs1004356	610K	116261755	T	C	0.183298	0.4605
12		intron	rs9658265	610K	116262253	T	C	0.122111	0.7795
12		intron	rs1552227	610K	116263418	C	T	0.28834	0.8792
12			rs10507279	Taqman	116264657	G	A	0.16	0.63
12		intron	rs527590	610K	116266301	C	T	0.226121	0.7896
12		intron	rs693534	610K	116269101	G	A	0.381565	0.8482
12		intron	rs1123425	610K	116270488	A	G	0.422269	0.2372
12		intron	rs3782221	610K	116280264	G	A	0.236082	0.6089
12		flanking_5UTR	rs11068458	610K	116287125	A	G	0.0557015	0.3855
12		flanking_5UTR	rs1879417	610K	116287898	T	C	0.45579	0.9029
12		flanking_5UTR	rs4767535	610K	116289258	T	C	0.441903	0.04838
12		flanking_5UTR	rs816292	610K	116295792	C	T	0.267857	0.498
12			rs492623	610K	116298364	C	T	0.252363	0.0215
12			rs17431223	610K	116304591	G	A	0.0672622	1
12		flanking_5UTR	rs1552229	610K	116306570	G	A	0.365171	0.271
12		flanking_5UTR	rs1552230	610K	116306768	T	C	0.249473	0.1167
12		flanking_5UTR	rs1384872	610K	116311701	T	C	0.329371	0.05166
12		flanking_5UTR	rs7299612	610K	116312025	C	T	0.401894	0.8986
12		flanking_5UTR	rs10850820	610K	116314862	T	C	0.485032	0.9032
12		flanking_5UTR	rs17509378	610K	116318395	C	T	0.0722222	0.8266
12		flanking_5UTR	rs11068466	610K	116320260	A	G	0.10825	0.629
12		flanking_5UTR	rs11068467	610K	116321195	C	A	0.367122	0.4707
12		flanking_5UTR	rs2017021	610K	116329769	A	G	0.107067	1
12		flanking_5UTR	rs900618	610K	116330189	T	C	0.107199	1
12		flanking_5UTR	rs12309595	610K	116330484	A	C	0.106842	1
12		flanking_5UTR	rs10774914	610K	116331323	T	G	0.493694	0.8555
12		flanking_5UTR	rs10774915	610K	116333250	T	C	0.405675	0.8503
12		flanking_5UTR	rs3861897	610K	116334466	C	A	0.488397	0.8077
12		flanking_5UTR	rs16947513	610K	116334954	C	T	0.108799	1
12		flanking_5UTR	rs3861898	610K	116337893	A	G	0.343158	0.74
	NOS2
17		flanking_3UTR	rs12601458	610K	23074663	C	A	0.1407	0.451
17		flanking_3UTR	rs9913854	610K	23086489	G	A	0.406333	0.7512
17		flanking_3UTR	rs8081248	Taqman	23106091	A	G	0.43	0.36
17		flanking_3UTR	rs12450521	610K	23107519	C	A	0.237744	0.2724
17		intron	rs8068149	610K	23112982	G	A	0.434245	0.7101
17		intron	rs2297516	610K	23119857	A	C	0.406151	0.8506
17		coding	rs2297518	610K	23120724	G	A	0.186316	0.3105
17		intron	rs2274894	610K	23123298	G	T	0.395636	0.8487
17		intron	rs12944039	610K	23128891	G	A	0.217403	0.1481
17		flanking_5UTR	rs4795067	610K	23130802	A	G	0.345163	0.8395
17		flanking_3UTR	rs3729508	610K	23133157	C	T	0.399211	0.9494
17		intron	rs944724	Taqman	23133544	C	T	0.24	0.66
17		intron	rs944725	610K	23133698	C	T	0.410452	0.5736
17		intron	rs3794764	610K	23135555	G	A	0.229254	0.3973
17		intron	rs8072199	610K	23140975	C	T	0.429022	0.1202
17		intron	rs3730013	Taqman	23150045	G	A	0.34	0.88
17		flanking_5UTR	rs2779248	610K	23151959	T	C	0.397159	0.1635
17		flanking_5UTR	rs11080358	610K	23154723	G	A	0.154149	0.8174
17		flanking_5UTR	rs2779251	610K	23155453	G	A	0.171481	0.03503
17		flanking_5UTR	rs2779252	610K	23155497	G	T	0.0496584	0.7358
17		flanking_5UTR	rs2531860	610K	23158796	G	A	0.201943	0.6373
17		flanking_5UTR	rs12709500	610K	23159101	T	C	0.246186	0.4647
17		flanking_5UTR	rs10853181	610K	23163745	A	G	0.401997	0.2581
17		flanking_5UTR	rs2531869	610K	23168411	G	A	0.239096	0.9339
17		flanking_5UTR	rs2531882	610K	23178152	T	C	0.355	0.8931
17			rs34920947	610K	23182878	G	C	0.401471	0.1316
17			rs2531894	610K	23198072	G	A	0.40042	0.1872
17			rs6505510	610K	23203917	A	C	0.40495	0.8999
17		flanking_5UTR	rs2108952	610K	23205992	T	C	0.264335	0.9381
17		flanking_5UTR	rs964947	610K	23211013	G	A	0.148265	0.189
17		flanking_5UTR	rs12602762	610K	23219007	G	A	0.1551	0.3642
17		flanking_5UTR	rs7218952	610K	23220299	C	A	0.38104	0.8968
17		flanking_5UTR	rs9907633	610K	23225140	T	C	0.161765	0.0914
17		flanking_5UTR	rs11870926	610K	23226350	G	A	0.304359	0.5656
17		flanking_5UTR	rs4796190	610K	23227246	T	C	0.330522	0.6329
17		flanking_5UTR	rs4796222	610K	23240913	G	A	0.253939	0.9368
17		flanking_5UTR	rs11653617	610K	23272015	G	A	0.0861345	0.8444
	NOS3
7			rs10277237	Taqman	150314277	G	A	0.24	0.71
7		intron	rs1800783	Taqman	150320330	A	T	0.44	0.28
7		coding	rs1549758	Taqman	150326659	C	T	0.35	1
7		intron	rs1007311	Taqman	150326941	A	G	0.4	0.12
7		intron	rs3918227	610K	150331879	C	A	0.0882353	0.6986
7		intron	rs2853796	Taqman	150334848	G	T	0.48	0.43
7		intron	rs743507	610K	150338421	T	C	0.271676	0.2521
* Position in base pairs (build 36.3)
**Major allele was consider as baseline allele
† MAF: Minor allele frequency
‡ HWE: Hardy-Weinberg Equilibrium
