# Supplementary material for: Associations between Nitric Oxide Synthase Genes and Exhaled NO-Related Phenotypes according to Asthma Status
Source: PLoS One. 2012 May 9;7(5):e36672. doi: 10.1371/journal.pone.0036672 (PMC3348876; doi:10.1371/journal.pone.0036672)
Supplement: Table S2 — Associations between Single Nucleotide Polymorphisms belonging to NOS1, NOS2 and NOS3 with FeNO level according to asthma status (univariate analyses). (XLS) [file pone.0036672.s003.xls]

## Sheet: Feuil1
									FeNO, ppb
						No	Asthma					Current asthma
Chr	Marker	Major allele*	Minor allele	MAF†	N	Estimate	0.95	CI‡	p-value	N	Estimate	0.95	CI‡	p-value	Pint
12	NOS1						Additive model
12	rs4766834	C	A	0.479254	345	-0.0154778	-0.0479073	0.0169518	0.350229	205	0.00812401	-0.0492466	0.0654946	0.781655
12	rs9658570	A	C	0.092437	345	-0.00275714	-0.0616118	0.0560975	0.926912	205	-0.0429606	-0.148322	0.0624011	0.425165
12	rs2682826	G	A	0.287027	345	-0.00834795	-0.041564	0.0248681	0.622702	205	0.00869378	-0.0627878	0.0801753	0.811838
12	rs816361	C	G	0.29	344	-0.00828348	-0.0421075	0.0255405	0.631593	206	0.0153428	-0.0555514	0.086237	0.671902
12	rs2271986	C	T	0.0905987	345	0.00771112	-0.0518112	0.0672334	0.799757	205	-0.0429606	-0.148322	0.0624011	0.425165
12	rs2293045	C	G	0.11	342	0.00221874	-0.0492347	0.0536722	0.932702	206	-0.00190834	-0.0948401	0.0910234	0.967936
12	rs2293048	C	T	0.117972	345	0.00304963	-0.0476968	0.0537961	0.906321	205	-0.00351771	-0.0968053	0.0897699	0.94116
12	rs3741475	G	A	0.218077	345	-0.00945792	-0.0457553	0.0268395	0.609947	205	0.0127417	-0.0670787	0.092562	0.754713
12	rs10774910	C	T	0.325276	344	-0.0127311	-0.0457218	0.0202595	0.449965	205	0.00466372	-0.0634578	0.0727852	0.893395
12	rs1353939	C	T	0.21	342	-0.00348955	-0.0411475	0.0341684	0.856003	204	0.0258412	-0.0555607	0.107243	0.534541
12	rs12099598	C	T	0.215449	345	-0.0105551	-0.0468535	0.0257433	0.56917	205	0.0146925	-0.0659857	0.0953708	0.721524
12	rs7959232	A	G	0.338498	345	-0.00951682	-0.0420546	0.0230209	0.566846	205	0.00346861	-0.0649095	0.0718467	0.920904
12	rs816353	G	T	0.414653	345	-0.00771386	-0.0388948	0.0234671	0.628173	205	-0.00950027	-0.0720747	0.0530742	0.766347
12	rs816347	G	A	0.0825013	345	0.00143168	-0.0519887	0.0548521	0.958149	204	0.00800632	-0.0973555	0.113368	0.881758
12	rs2650163	A	G	0.107049	345	0.00939652	-0.039189	0.057982	0.704943	205	0.00215998	-0.0929391	0.097259	0.964538
12	rs1093325	C	T	0.100315	345	0.0121607	-0.0370734	0.0613948	0.628699	205	0.0224069	-0.0756198	0.120434	0.654642
12	rs1093329	G	A	0.411718	344	-0.00580183	-0.0373859	0.0257823	0.719117	205	-0.00285914	-0.066502	0.0607837	0.929926
12	rs1093330	T	C	0.41	328	-0.00576088	-0.0392076	0.0276859	0.735931	198	-0.01391	-0.0780044	0.0501845	0.67106
12	rs2293054	G	A	0.305307	345	-0.0131961	-0.0472209	0.0208287	0.447863	205	-0.00188647	-0.0650063	0.0612333	0.953348
12	rs2293055	G	A	0.0919601	345	-0.00280218	-0.0609288	0.0553244	0.924797	205	-0.00211643	-0.117103	0.11287	0.971259
12	rs3741480	A	G	0.45	326	-0.0114839	-0.0448216	0.0218538	0.500119	200	-0.0204833	-0.0788237	0.0378571	0.492199
12	rs6490121	A	G	0.334735	345	0.00143861	-0.0321626	0.0350399	0.933188	205	-0.0029021	-0.0649917	0.0591875	0.927101
12	rs2293050	C	T	0.413078	345	0.00862762	-0.0243095	0.0415648	0.608041	205	-0.0201237	-0.0759013	0.0356538	0.480328
12	rs7314935	G	A	0.109557	345	0.0124979	-0.0393202	0.064316	0.636774	205	-0.00443258	-0.105457	0.0965922	0.931557
12	rs3825102	C	A	0.360819	345	-0.00608158	-0.0400132	0.02785	0.725591	205	0.0142722	-0.0433228	0.0718671	0.627733
12	rs3782202	G	A	0.22	343	-0.0053909	-0.0421788	0.031397	0.774173	203	0.00951702	-0.0584436	0.0774776	0.784016
12	rs10744891	G	T	0.414346	345	0.00862762	-0.0243095	0.0415648	0.608041	205	-0.0201237	-0.0759013	0.0356538	0.480328
12	rs884847	G	A	0.222018	345	-0.00133633	-0.037527	0.0348543	0.942363	205	0.0104341	-0.0573933	0.0782616	0.763346
12	rs2139733	T	A	0.4	342	0.00261403	-0.0312487	0.0364767	0.879835	204	-0.0168748	-0.0748391	0.0410896	0.568934
12	rs7309163	C	T	0.363899	344	-0.00598353	-0.0398595	0.0278925	0.729414	205	0.012562	-0.0454099	0.0705338	0.671516
12	rs532967	G	A	0.208246	345	0.00783666	-0.0292808	0.0449541	0.679273	205	0.016218	-0.0525071	0.0849432	0.644221
12	rs11611788	T	C	0.0891167	345	0.0149993	-0.0407515	0.0707501	0.598396	205	-0.0320992	-0.135846	0.071648	0.544945
12	rs12811583	T	C	0.118697	345	-0.00195344	-0.0541976	0.0502908	0.941634	205	-0.0614803	-0.161905	0.0389445	0.231635
12	rs3782206	C	T	0.11	344	-0.0187517	-0.0745892	0.0370858	0.510929	206	-0.0587336	-0.160634	0.0431664	0.259984
12	rs7298903	T	C	0.117229	343	-0.000795834	-0.0530074	0.0514157	0.976189	204	-0.0650855	-0.165339	0.0351683	0.204745
12	rs7295972	A	G	0.49632	345	0.00881638	-0.0231117	0.0407444	0.588777	205	0.0231004	-0.032441	0.0786417	0.415963
12	rs11068447	C	T	0.116982	345	-0.00195344	-0.0541976	0.0502908	0.941634	205	-0.0614803	-0.161905	0.0389445	0.231635
12	rs478597	G	A	0.38	344	-0.00395484	-0.0378031	0.0298934	0.819016	205	-0.00425077	-0.0591723	0.0506708	0.879582
12	rs561712	C	T	0.375985	345	-0.00709623	-0.0403107	0.0261182	0.675667	205	-0.00303198	-0.0592477	0.0531837	0.91592
12	rs4766843	G	A	0.296744	345	0.0230862	-0.0130834	0.0592558	0.21185	205	0.011154	-0.050772	0.0730801	0.724447
12	rs1483757	A	G	0.422532	345	0.0141646	-0.0189177	0.0472469	0.401958	205	-0.0133686	-0.0717926	0.0450553	0.654301
12	rs12579387	G	A	0.104792	345	-0.0255116	-0.0806897	0.0296665	0.36569	204	-0.0374215	-0.136858	0.0620154	0.461644
12	rs473640	T	C	0.196053	344	-0.0161207	-0.0551879	0.0229465	0.419403	205	0.00942427	-0.0688827	0.0877312	0.813769
12	rs9658281	C	T	0.285189	345	0.0311198	-0.00509761	0.0673373	0.0931518	205	0.0122842	-0.0491815	0.07375	0.695699
12	rs816296	C	A	0.193802	345	-0.0169389	-0.0559561	0.0220783	0.395621	205	0.00942427	-0.0688827	0.0877312	0.813769
12	rs1681506	T	C	0.38702	345	-0.00601696	-0.039883	0.0278491	0.727885	205	0.0153194	-0.0433474	0.0739861	0.609369
12	rs545654	T	C	0.493681	344	-0.0111167	-0.0441355	0.0219021	0.509819	205	-0.00425844	-0.0606294	0.0521125	0.882445
12	rs1004356	T	C	0.183298	345	0.0163829	-0.0252388	0.0580045	0.441013	205	0.0208277	-0.0468619	0.0885173	0.547159
12	rs9658265	T	C	0.122111	345	0.0424808	-0.00781203	0.0927737	0.0989053	205	-0.0354422	-0.13117	0.0602855	0.468916
12	rs1552227	C	T	0.28834	345	0.00969946	-0.026596	0.0459949	0.600776	205	0.0102984	-0.051147	0.0717437	0.742887
12	rs10507279	G	A	0.16	344	0.0136619	-0.0295172	0.056841	0.535613	206	0.0452937	-0.0269882	0.117576	0.220858
12	rs527590	C	T	0.226121	344	-0.0280441	-0.0649154	0.00882723	0.137187	205	-0.0228949	-0.0957514	0.0499617	0.538668
12	rs693534	G	A	0.381565	345	-0.00654067	-0.040042	0.0269606	0.702213	205	0.0172155	-0.04069	0.075121	0.560762
12	rs1123425	A	G	0.422269	345	0.00120507	-0.031355	0.0337652	0.942219	205	-0.0465546	-0.107594	0.0144848	0.136569
12	rs3782221	G	A	0.236082	345	-0.0220249	-0.0583527	0.014303	0.235729	205	-0.0536434	-0.128305	0.0210184	0.160663
12	rs11068458	A	G	0.0557015	345	-0.0268772	-0.09744	0.0436857	0.455886	205	0.0157263	-0.127339	0.158792	0.829642
12	rs1879417	T	C	0.45579	345	-0.00828531	-0.0408176	0.0242469	0.617987	204	0.0260546	-0.0322198	0.084329	0.381945
12	rs4767535	T	C	0.441903	345	0.024941	-0.00792978	0.0578118	0.137914	205	-0.0290929	-0.0875052	0.0293193	0.33018
12	rs816292	C	T	0.267857	345	-0.0500392	-0.0871212	-0.0129571	0.00855862	205	-0.0457843	-0.109779	0.0182105	0.162436	0.8554
12	rs492623	C	T	0.252363	345	0.0253937	-0.0141428	0.0649301	0.208953	205	0.0633171	-0.00401899	0.130653	0.0668524
12	rs17431223	G	A	0.0672622	345	-0.0557196	-0.117294	0.0058546	0.0770848	204	-0.0307757	-0.159065	0.0975132	0.638749
12	rs1552229	G	A	0.365171	342	-0.0326254	-0.0665996	0.00134877	0.0608088	205	-0.0564802	-0.116662	0.00370107	0.0673754
12	rs1552230	T	C	0.249473	345	0.0163557	-0.0233168	0.0560283	0.419639	205	0.0774889	0.0117706	0.143207	0.021881	0.1381
12	rs1384872	T	C	0.329371	345	-0.00118907	-0.0370635	0.0346854	0.948243	204	0.0615931	-0.00340592	0.126592	0.0647925
12	rs7299612	C	T	0.401894	343	0.0381832	0.0051538	0.0712127	0.0241257	204	-0.0234718	-0.0857743	0.0388307	0.461163	0.0768
12	rs10850820	T	C	0.485032	345	0.0262872	-0.00606298	0.0586374	0.112194	205	-0.0196224	-0.0811954	0.0419505	0.532951
12	rs17509378	C	T	0.0722222	344	-0.046217	-0.106667	0.0142331	0.135012	204	-0.033052	-0.154698	0.0885945	0.594963
12	rs11068466	A	G	0.10825	345	0.0178653	-0.0366341	0.0723647	0.521141	205	-0.0754041	-0.171355	0.0205472	0.125121
12	rs11068467	C	A	0.367122	345	0.0188665	-0.0144081	0.0521411	0.267325	205	0.0176279	-0.0459164	0.0811722	0.587254
12	rs2017021	A	G	0.107067	344	-0.00136223	-0.0555341	0.0528096	0.960732	205	-0.0477968	-0.145945	0.0503518	0.341024
12	rs900618	T	C	0.107199	345	-0.00295994	-0.0569057	0.0509858	0.914451	205	-0.0477968	-0.145945	0.0503518	0.341024
12	rs12309595	A	C	0.106842	345	-0.00295994	-0.0569057	0.0509858	0.914451	205	-0.0477968	-0.145945	0.0503518	0.341024
12	rs10774914	T	G	0.493694	345	-0.0210622	-0.0529912	0.0108667	0.196927	205	0.00464494	-0.0543032	0.063593	0.877422
12	rs10774915	T	C	0.405675	345	-0.0137328	-0.0458366	0.0183711	0.402433	205	0.0240743	-0.0353198	0.0834684	0.427904
12	rs3861897	C	A	0.488397	345	-0.0244355	-0.0565938	0.0077228	0.13735	204	0.0184695	-0.0380495	0.0749885	0.522609
12	rs16947513	C	T	0.108799	345	-0.00248684	-0.0564074	0.0514337	0.928049	205	-0.0336246	-0.132997	0.0657479	0.507987
12	rs3861898	A	G	0.343158	344	0.0155424	-0.0178785	0.0489633	0.362796	205	0.0095126	-0.0501811	0.0692064	0.755118
	NOS2						Recessive model
17	rs12601458	C	A	0.1407	342	-0.23303	-0.403746	-0.062314	0.0078	205	0.01591	-0.317094	0.348914	0.9255	0.1613
17	rs9913854	G	A	0.406333	342	0.01322	-0.047932	0.074372	0.6722	204	-0.06622	-0.176372	0.043932	0.2405
17	rs8081248	A	G	0.43	340	0.0105	-0.050652	0.071652	0.7366	203	-0.06675	-0.173766	0.040266	0.2227
17	rs12450521	C	A	0.237744	345	0.04593	-0.073042	0.164902	0.4501	205	0.03541	-0.140794	0.211614	0.6941
17	rs8068149	G	A	0.434245	345	0.01786	-0.045252	0.080972	0.58	205	0.07743	-0.032134	0.186994	0.1677
17	rs2297516	A	C	0.406151	345	0.01841	-0.04725	0.08407	0.5825	205	0.02257	-0.080134	0.125274	0.667
17	rs2297518	G	A	0.186316	345	-0.09733	-0.25805	0.06339	0.2362	205	0.12672	-0.128472	0.381912	0.3317
17	rs2274894	G	T	0.395636	345	0.00431	-0.057822	0.066442	0.8921	205	-0.07274	-0.185048	0.039568	0.2059
17	rs12944039	G	A	0.217403	345	-0.00799	-0.143622	0.127642	0.9081	205	-0.10435	-0.362874	0.154174	0.4299
17	rs4795067	A	G	0.345163	345	-0.03648	-0.100572	0.027612	0.265	205	-0.0767	-0.188812	0.035412	0.1818
17	rs3729508	C	T	0.399211	344	-0.04275	-0.105862	0.020362	0.1854	205	-0.07558	-0.195924	0.044764	0.2196
17	rs944724	C	T	0.24	332	0.03692	-0.079112	0.152952	0.533	199	-0.05753	-0.23883	0.12377	0.5347
17	rs944725	C	T	0.410452	345	0.00051	-0.05829	0.05931	0.9865	205	0.01034	-0.09256	0.11324	0.8439
17	rs3794764	G	A	0.229254	345	-2e-05	-0.110172	0.110132	0.9998	205	-0.04997	-0.23323	0.13329	0.5936
17	rs8072199	C	T	0.429022	344	-0.00855	-0.068918	0.051818	0.7813	205	-0.0615	-0.171064	0.048064	0.2722
17	rs3730013	G	A	0.34	330	0.00335	-0.076226	0.082926	0.9343	200	-0.04154	-0.161492	0.078412	0.4979
17	rs2779248	T	C	0.397159	344	-0.01897	-0.08071	0.04277	0.5471	204	-0.01524	-0.122452	0.091972	0.7811
17	rs11080358	G	A	0.154149	345	-0.03556	-0.159236	0.088116	0.5737	205	-0.17007	-0.457602	0.117462	0.2477
17	rs2779251	G	A	0.171481	345	-0.07767	-0.229178	0.073838	0.3157	205	-0.10773	-0.393498	0.178038	0.4609
17	rs2779252	G	T	0.0496584	344	-0.00678	-0.30764	0.29408	0.9648	205	-0.29497	-0.700886	0.110946	0.1561
17	rs2531860	G	A	0.201943	345	-0.06456	-0.178436	0.049316	0.2673	205	-0.14727	-0.321318	0.026778	0.0989
17	rs12709500	T	C	0.246186	345	0.09603	0.00097	0.19109	0.0485	204	0.00458	-0.149476	0.158636	0.9536	0.4311
17	rs10853181	A	G	0.401997	345	-0.0494	-0.111924	0.013124	0.1231	205	-0.05746	-0.162712	0.047792	0.2858
17	rs2531869	G	A	0.239096	345	-0.02711	-0.118054	0.063834	0.5594	205	-0.16531	-0.327794	-0.002826	0.0475	0.214
17	rs2531882	T	C	0.355	344	0.01457	-0.05893	0.08807	0.6979	205	0.03921	-0.075058	0.153478	0.5022
17	rs34920947	G	C	0.401471	345	-0.0494	-0.111924	0.013124	0.1231	205	-0.05746	-0.162712	0.047792	0.2858
17	rs2531894	G	A	0.40042	345	-0.0494	-0.111924	0.013124	0.1231	205	-0.04352	-0.149948	0.062908	0.4242
17	rs6505510	A	C	0.40495	344	0.1026	0.038312	0.166888	0.0019	202	0.02684	-0.077628	0.131308	0.6148	0.3169
17	rs2108952	T	C	0.264335	344	0.0672	-0.021784	0.156184	0.1399	205	0.09334	-0.041508	0.228188	0.1765
17	rs964947	G	A	0.148265	344	0.0829	-0.068804	0.234604	0.2852	205	0.02604	-0.193284	0.245364	0.8162
17	rs12602762	G	A	0.1551	345	-0.02879	-0.190882	0.133302	0.728	205	0.10703	-0.225974	0.440034	0.5295
17	rs7218952	C	A	0.38104	345	0.04755	-0.013994	0.109094	0.1314	205	-0.03454	-0.145476	0.076396	0.5427
17	rs9907633	T	C	0.161765	345	0.03733	-0.098694	0.173354	0.5908	205	0.01175	-0.194246	0.217746	0.9112
17	rs11870926	G	A	0.304359	345	0.03601	-0.035138	0.107158	0.3215	205	-0.06511	-0.210934	0.080714	0.3825
17	rs4796190	T	C	0.330522	345	0.02879	-0.041966	0.099546	0.4261	205	0.04271	-0.068814	0.154234	0.4535
17	rs4796222	G	A	0.253939	345	0.09574	0.0095	0.18198	0.0304	205	0.08669	-0.058742	0.232122	0.2442	0.7738
17	rs11653617	G	A	0.0861345	345	0.29804	-0.12728	0.72336	0.1705	205	-0.29454	-0.864704	0.275624	0.3125
	NOS3						Additive model
7	rs10277237	G	A	0.24	340	-0.000290239	-0.0383115	0.037731	0.988073	204	-0.0291046	-0.104612	0.046403	0.450877
7	rs1800783	A	T	0.44	339	-0.0449146	-0.0781784	-0.0116508	0.00856932	204	0.0655566	0.0103864	0.120727	0.0208946	0.0019
7	rs1549758	C	T	0.35	329	-0.0610485	-0.0967585	-0.0253385	0.000904895	199	0.0488785	-0.00754397	0.105301	0.091174	0.0012
7	rs1007311	A	G	0.4	329	0.042007	0.00733563	0.0766784	0.0181764	200	-0.0598793	-0.117671	-0.00208754	0.0436763	0.0046
7	rs3918227	C	A	0.0882353	345	-0.016625	-0.0783186	0.0450687	0.59773	205	-0.0108973	-0.122048	0.100253	0.847818
7	rs2853796	G	T	0.48	325	0.0566737	0.0243551	0.0889922	0.000674439	192	-0.0559522	-0.114498	0.0025935	0.0626565	0.0007
7	rs743507	T	C	0.271676	344	-0.0446639	-0.0810261	-0.00830171	0.0166678	205	0.0846444	0.0269256	0.142363	0.00450051	0.0002
	*Major allele was consider as baseline allele
	† MAF: Minor allele frequency
	‡ CI: Confidence Interval
		P-values ranging from 0.05 to 0.005
		P-values ranging from 0.005 to 0.001
		P-values £ 0.001
	Table S2
