# Supplementary material for: Associations between Nitric Oxide Synthase Genes and Exhaled NO-Related Phenotypes according to Asthma Status
Source: PLoS One. 2012 May 9;7(5):e36672. doi: 10.1371/journal.pone.0036672 (PMC3348876; doi:10.1371/journal.pone.0036672)
Supplement: Table S3 — Associations between Single Nucleotide Polymorphisms belonging to NOS1, NOS2 and NOS3 with total NO2–NO3 level in exhaled breath condensate according to asthma status (univariate analyses). (XLS) [file pone.0036672.s004.xls]

## Sheet: Feuil1
									EBC Nitrites/nitrates, µmol/mg
						No	Asthma				Current asthma
Chr	Marker	Major allele*	Minor allele	MAF†	N	Estimate	0.95	CI‡	p-value	N	Estimate	0.95	CI‡	p-value	Pint
12	NOS1						Additive model
12	rs4766834	C	A	0.479254	494	-0.0328252	-0.0916912	0.0260408	0.275009	329	-0.0536696	-0.137307	0.0299673	0.20942
12	rs9658570	A	C	0.092437	494	-0.0313957	-0.148343	0.0855515	0.599003	329	-0.0410159	-0.198428	0.116396	0.609931
12	rs2682826	G	A	0.287027	494	-0.00617585	-0.0727358	0.0603841	0.855777	329	0.0102187	-0.0897256	0.110163	0.841306
12	rs816361	C	G	0.29	497	0.00134703	-0.0639983	0.0666923	0.967789	336	0.0187217	-0.0800414	0.117485	0.71049
12	rs2271986	C	T	0.0905987	494	-0.0425615	-0.160811	0.0756877	0.480861	329	-0.0410159	-0.198428	0.116396	0.609931
12	rs2293045	C	G	0.11	494	-0.0493684	-0.149263	0.0505263	0.333206	336	-0.0724652	-0.206357	0.0614261	0.289605
12	rs2293048	C	T	0.117972	494	-0.068427	-0.167675	0.0308209	0.177224	328	-0.0703208	-0.207161	0.0665196	0.314644
12	rs3741475	G	A	0.218077	494	-0.0179758	-0.089216	0.0532644	0.62116	329	-0.00902388	-0.11539	0.0973426	0.868051
12	rs10774910	C	T	0.325276	494	-0.0377652	-0.10158	0.0260498	0.24673	329	-0.0222538	-0.117243	0.0727357	0.646424
12	rs1353939	C	T	0.21	494	-0.0164718	-0.0871072	0.0541635	0.647842	334	-0.0124733	-0.121766	0.0968194	0.823149
12	rs12099598	C	T	0.215449	494	-0.0251436	-0.0964154	0.0461282	0.489647	329	-0.0204369	-0.129766	0.0888925	0.714349
12	rs7959232	A	G	0.338498	494	-0.0426055	-0.105415	0.0202042	0.184374	329	-0.0430757	-0.135491	0.0493393	0.361654
12	rs816353	G	T	0.414653	494	-0.0314791	-0.0918727	0.0289146	0.307524	329	-0.0378185	-0.126831	0.0511939	0.405645
12	rs816347	G	A	0.0825013	494	0.0155348	-0.0951547	0.126224	0.783381	328	-0.04319	-0.199232	0.112852	0.5879
12	rs2650163	A	G	0.107049	494	-0.0172293	-0.117808	0.0833496	0.737213	329	-0.0439868	-0.185961	0.0979875	0.54417
12	rs1093325	C	T	0.100315	494	-0.00477551	-0.107093	0.0975423	0.927151	329	-0.0228523	-0.167186	0.121481	0.756545
12	rs1093329	G	A	0.411718	493	-0.0269848	-0.0877874	0.0338179	0.384846	329	-0.0239193	-0.114002	0.0661636	0.603145
12	rs1093330	T	C	0.41	480	-0.0215473	-0.0829703	0.0398756	0.492064	322	-0.0436414	-0.134859	0.047576	0.349142
12	rs2293054	G	A	0.305307	493	-0.0131263	-0.0801527	0.0539001	0.701287	329	0.00488822	-0.0912267	0.101003	0.92067
12	rs2293055	G	A	0.0919601	494	-0.0361117	-0.148314	0.0760908	0.528493	329	0.00117651	-0.150241	0.152595	0.987862
12	rs3741480	A	G	0.45	480	-0.033775	-0.0953229	0.027773	0.282701	325	-0.0260765	-0.114678	0.0625249	0.564514
12	rs6490121	A	G	0.334735	494	-0.00699512	-0.07176	0.0577697	0.83245	329	-0.0308235	-0.121902	0.0602551	0.507636
12	rs2293050	C	T	0.413078	494	0.0429736	-0.0172687	0.103216	0.162718	329	-0.00989986	-0.0963533	0.0765536	0.822569
12	rs7314935	G	A	0.109557	488	-0.0392964	-0.147418	0.0688248	0.476589	329	-0.0303014	-0.172722	0.112119	0.676958
12	rs3825102	C	A	0.360819	494	-0.0494917	-0.108278	0.0092946	0.0996038	329	0.0282077	-0.058863	0.115278	0.525931
12	rs3782202	G	A	0.22	496	0.00964524	-0.0617644	0.0810549	0.791339	334	-0.0205733	-0.12002	0.0788738	0.685432
12	rs10744891	G	T	0.414346	494	0.0404034	-0.0199036	0.10071	0.189775	329	-0.0116248	-0.0982741	0.0750245	0.792771
12	rs884847	G	A	0.222018	494	0.00927021	-0.0621299	0.0806704	0.79926	329	-0.0120039	-0.114391	0.0903833	0.818425
12	rs2139733	T	A	0.4	493	0.0406774	-0.0204902	0.101845	0.19305	334	-0.0152575	-0.102481	0.0719664	0.731952
12	rs7309163	C	T	0.363899	493	-0.0446085	-0.103221	0.0140037	0.136465	329	0.0321914	-0.0555976	0.11998	0.472874
12	rs532967	G	A	0.208246	494	0.00260387	-0.0695918	0.0747995	0.94368	329	0.00375493	-0.100121	0.107631	0.943568
12	rs11611788	T	C	0.0891167	494	-0.0233261	-0.116447	0.0697946	0.62369	329	0.0771387	-0.0817305	0.236008	0.341974
12	rs12811583	T	C	0.118697	494	-0.0515617	-0.14636	0.0432363	0.286993	329	-0.00534225	-0.13826	0.127575	0.93727
12	rs3782206	C	T	0.11	497	-0.0402028	-0.1399	0.0594948	0.429715	336	0.00773604	-0.126468	0.141941	0.910131
12	rs7298903	T	C	0.117229	492	-0.0569345	-0.152672	0.0388025	0.24442	328	-0.00764574	-0.140901	0.125609	0.910547
12	rs7295972	A	G	0.49632	493	0.0539249	-0.00521229	0.113062	0.0745857	329	-0.0426774	-0.123418	0.038063	0.301045
12	rs11068447	C	T	0.116982	494	-0.0552484	-0.150895	0.040398	0.258196	328	-0.00695432	-0.14	0.126091	0.918478
12	rs478597	G	A	0.38	497	-0.0354285	-0.0942644	0.0234074	0.238503	336	0.0384615	-0.045453	0.122376	0.369707
12	rs561712	C	T	0.375985	493	-0.029467	-0.0882626	0.0293285	0.326465	329	0.0358845	-0.0493179	0.121087	0.409768
12	rs4766843	G	A	0.296744	494	0.0621407	-0.00731947	0.131601	0.0801609	329	-0.0461257	-0.137065	0.044814	0.320933
12	rs1483757	A	G	0.422532	494	0.020053	-0.0398976	0.0800036	0.512397	329	-0.048044	-0.133545	0.0374566	0.271597
12	rs12579387	G	A	0.104792	494	-0.0290925	-0.129807	0.0716221	0.571562	325	0.068018	-0.0702926	0.206329	0.336019
12	rs473640	T	C	0.196053	493	-0.0187809	-0.0952935	0.0577316	0.630689	329	-0.0333559	-0.142002	0.07529	0.547784
12	rs9658281	C	T	0.285189	494	0.0409888	-0.0289324	0.11091	0.251139	329	-0.0256443	-0.116821	0.0655322	0.581853
12	rs816296	C	A	0.193802	494	-0.01793	-0.0943566	0.0584966	0.645877	329	-0.0333559	-0.142002	0.07529	0.547784
12	rs1681506	T	C	0.38702	494	-0.00971131	-0.069415	0.0499923	0.750014	328	0.0397004	-0.0477207	0.127122	0.374175
12	rs545654	T	C	0.493681	493	0.0154443	-0.0447542	0.0756428	0.615312	329	-0.0247653	-0.108807	0.0592766	0.564021
12	rs1004356	T	C	0.183298	494	0.0569125	-0.0200552	0.13388	0.147945	329	-0.0316195	-0.139965	0.0767258	0.567734
12	rs9658265	T	C	0.122111	494	-0.0139759	-0.112179	0.0842268	0.78041	329	-0.0518518	-0.186994	0.0832905	0.452658
12	rs1552227	C	T	0.28834	494	0.0450498	-0.0192022	0.109302	0.170041	329	-0.00502314	-0.0967143	0.086668	0.914564
12	rs10507279	G	A	0.16	497	0.0777367	-0.000730901	0.156204	0.0527622	336	-0.0283574	-0.141936	0.0852213	0.624939
12	rs527590	C	T	0.226121	492	-0.0221218	-0.0951001	0.0508565	0.552722	328	-0.0321163	-0.136158	0.0719259	0.545622
12	rs693534	G	A	0.381565	494	-0.0381331	-0.0976968	0.0214305	0.210167	329	0.0593992	-0.0281301	0.146929	0.184537
12	rs1123425	A	G	0.422269	494	-0.0098055	-0.0706796	0.0510686	0.752358	329	-0.0274297	-0.117545	0.0626858	0.551247
12	rs3782221	G	A	0.236082	494	-0.0465101	-0.117672	0.0246523	0.200848	329	-0.0304192	-0.131907	0.0710683	0.557327
12	rs11068458	A	G	0.0557015	494	-0.00552219	-0.125267	0.114223	0.928022	329	-0.172596	-0.357614	0.012421	0.0688621
12	rs1879417	T	C	0.45579	493	-0.0264661	-0.0851686	0.0322364	0.377341	329	0.0175907	-0.0683178	0.103499	0.688504
12	rs4767535	T	C	0.441903	494	0.0162889	-0.0433119	0.0758897	0.592448	328	-0.0483946	-0.134309	0.0375197	0.27048
12	rs816292	C	T	0.267857	494	-0.0389273	-0.109191	0.0313366	0.278085	329	0.00504416	-0.09146	0.101548	0.918467
12	rs492623	C	T	0.252363	494	0.0354501	-0.0347151	0.105615	0.322554	329	0.0505448	-0.0487923	0.149882	0.319371
12	rs17431223	G	A	0.0672622	494	0.0361293	-0.0737381	0.145997	0.51956	328	-0.182479	-0.339941	-0.0250161	0.0239489	0.0255
12	rs1552229	G	A	0.365171	489	-0.00288189	-0.0673843	0.0616206	0.930257	329	0.0447092	-0.0445564	0.133975	0.326995
12	rs1552230	T	C	0.249473	493	0.0491259	-0.0206165	0.118868	0.168062	327	0.0533531	-0.0463617	0.153068	0.2951
12	rs1384872	T	C	0.329371	491	0.0533972	-0.0106591	0.117454	0.10296	329	-0.0305919	-0.122191	0.0610073	0.513209
12	rs7299612	C	T	0.401894	492	-0.0149435	-0.073808	0.043921	0.619026	328	0.0336764	-0.0552041	0.122557	0.458281
12	rs10850820	T	C	0.485032	494	-0.00942148	-0.0671393	0.0482964	0.749162	329	-0.0358208	-0.122573	0.0509313	0.418961
12	rs17509378	C	T	0.0722222	488	0.0290141	-0.0787902	0.136818	0.598106	328	-0.228745	-0.379109	-0.078381	0.00313396	0.0055
12	rs11068466	A	G	0.10825	493	0.0739905	-0.0206975	0.168678	0.126339	329	0.120814	-0.0181077	0.259736	0.0892548
12	rs11068467	C	A	0.367122	494	-0.0355085	-0.0972863	0.0262693	0.260537	329	-0.104297	-0.195118	-0.0134773	0.0250926	0.1599
12	rs2017021	A	G	0.107067	492	0.0773047	-0.0159144	0.170524	0.104784	328	0.118386	-0.0245052	0.261278	0.105384
12	rs900618	T	C	0.107199	494	0.0802995	-0.0124406	0.17304	0.0903828	328	0.118343	-0.0257909	0.262476	0.108538
12	rs12309595	A	C	0.106842	493	0.0791784	-0.0138113	0.172168	0.0958421	329	0.115438	-0.0273376	0.258214	0.114011
12	rs10774914	T	G	0.493694	494	0.0392404	-0.020785	0.0992658	0.20072	329	0.0544853	-0.032375	0.141346	0.219817
12	rs10774915	T	C	0.405675	494	0.00122774	-0.0595072	0.0619627	0.968412	329	0.0202338	-0.0671022	0.10757	0.650084
12	rs3861897	C	A	0.488397	492	0.0342274	-0.0261208	0.0945757	0.266874	327	0.0561662	-0.0290807	0.141413	0.19755
12	rs16947513	C	T	0.108799	493	0.0797111	-0.0134686	0.172891	0.0943049	327	0.128908	-0.0116462	0.269463	0.0731907
12	rs3861898	A	G	0.343158	494	0.00425216	-0.058836	0.0673403	0.894961	328	0.042666	-0.0464277	0.13176	0.348631
	NOS2						Dominant model
17	rs12601458	C	A	0.1407	488	0.00153491	-0.094282	0.0973518	0.974967	328	-0.0481909	-0.180973	0.0845908	0.477404
17	rs9913854	G	A	0.406333	489	-0.0140622	-0.102806	0.0746812	0.756259	328	0.0138841	-0.110868	0.138637	0.827473
17	rs8081248	A	G	0.43	489	-0.028129	-0.117444	0.0611862	0.53734	333	-0.00517553	-0.131455	0.121104	0.93603
17	rs12450521	C	A	0.237744	492	-0.0490568	-0.135665	0.0375515	0.267488	329	-0.0367424	-0.157133	0.0836479	0.550207
17	rs8068149	G	A	0.434245	494	0.0209097	-0.0684431	0.110263	0.646689	327	0.0398792	-0.0876252	0.167384	0.540304
17	rs2297516	A	C	0.406151	494	-0.0459252	-0.133531	0.0416803	0.304742	329	-0.0347575	-0.156154	0.0866387	0.575117
17	rs2297518	G	A	0.186316	494	0.114442	0.0270188	0.201865	0.0105969	328	-0.00795938	-0.130383	0.114464	0.898682	0.0698
17	rs2274894	G	T	0.395636	493	-0.0321011	-0.120082	0.0558801	0.474879	329	0.0243816	-0.0996116	0.148375	0.700213
17	rs12944039	G	A	0.217403	494	-0.0179465	-0.107685	0.071792	0.695267	329	-0.0316039	-0.155138	0.0919302	0.616477
17	rs4795067	A	G	0.345163	494	0.131076	0.0452267	0.216925	0.0021	329	0.0294871	-0.0900265	0.149001	0.629022	0.0846
17	rs3729508	C	T	0.399211	494	-0.00781828	-0.0948993	0.0792627	0.860391	329	-0.00897516	-0.131519	0.113568	0.885946
17	rs944724	C	T	0.24	483	0.0143215	-0.0719585	0.100602	0.745074	324	-0.0176373	-0.139012	0.103738	0.775994
17	rs944725	C	T	0.410452	494	-0.0025841	-0.0916635	0.0864953	0.954682	329	0.015878	-0.108009	0.139765	0.801824
17	rs3794764	G	A	0.229254	494	-0.0319255	-0.118944	0.0550928	0.472466	329	-0.0449316	-0.167079	0.0772154	0.471505
17	rs8072199	C	T	0.429022	493	0.0375218	-0.0536081	0.128652	0.420086	329	0.0811503	-0.047868	0.210169	0.218562
17	rs3730013	G	A	0.34	482	0.0394016	-0.0468021	0.125605	0.370787	326	-0.0607297	-0.178369	0.05691	0.312433
17	rs2779248	T	C	0.397159	492	0.074067	-0.0154478	0.163582	0.105509	329	0.0444044	-0.0781428	0.166952	0.478097
17	rs11080358	G	A	0.154149	494	-0.0285892	-0.123242	0.0660637	0.554146	329	-0.0618197	-0.191215	0.0675755	0.34982
17	rs2779251	G	A	0.171481	494	0.0166374	-0.0711888	0.104464	0.710595	329	0.0395851	-0.0847974	0.163967	0.533242
17	rs2779252	G	T	0.0496584	493	-0.0199986	-0.165295	0.125298	0.787451	329	-0.0388528	-0.223724	0.146018	0.680722
17	rs2531860	G	A	0.201943	494	-0.0489181	-0.137147	0.0393108	0.277756	329	-0.076435	-0.200187	0.0473173	0.226962
17	rs12709500	T	C	0.246186	494	-0.0505669	-0.136416	0.0352822	0.248904	329	-0.0210088	-0.140102	0.0980842	0.729774
17	rs10853181	A	G	0.401997	494	-0.0470964	-0.137803	0.04361	0.309395	329	-0.0807456	-0.203153	0.0416622	0.197063
17	rs2531869	G	A	0.239096	494	-0.00787996	-0.0933341	0.0775742	0.856655	329	-0.0614282	-0.181633	0.0587766	0.317306
17	rs2531882	T	C	0.355	494	0.0827394	-0.00168588	0.167165	0.05541	329	0.000270089	-0.118436	0.118977	0.996445
17	rs34920947	G	C	0.401471	493	-0.0394155	-0.130401	0.0515704	0.396288	329	-0.0860942	-0.209319	0.0371305	0.171933
17	rs2531894	G	A	0.40042	494	-0.0388989	-0.129642	0.0518445	0.401246	329	-0.0860942	-0.209319	0.0371305	0.171933
17	rs6505510	A	C	0.40495	493	0.0799492	-0.00672858	0.166627	0.0712534	326	0.0239967	-0.0984077	0.146401	0.701068
17	rs2108952	T	C	0.264335	493	0.100579	0.0165429	0.184614	0.0193913	329	0.00212354	-0.118193	0.12244	0.972428	0.0945
17	rs964947	G	A	0.148265	493	-0.0156845	-0.11301	0.0816409	0.752253	329	-0.016771	-0.14801	0.114468	0.802393
17	rs12602762	G	A	0.1551	493	-0.0483494	-0.138571	0.0418722	0.294127	329	0.0185099	-0.109397	0.146417	0.776883
17	rs7218952	C	A	0.38104	494	-0.0454473	-0.131782	0.0408877	0.302716	329	0.0718798	-0.0470107	0.19077	0.236914
17	rs9907633	T	C	0.161765	494	-0.0575581	-0.153153	0.0380371	0.238598	329	0.0175392	-0.111917	0.146996	0.79077
17	rs11870926	G	A	0.304359	494	0.0144643	-0.0694698	0.0983983	0.735689	329	0.0259556	-0.0909998	0.142911	0.66388
17	rs4796190	T	C	0.330522	492	0.0927313	0.00895753	0.176505	0.0305287	325	0.0448357	-0.0741975	0.163869	0.460977	0.4716
17	rs4796222	G	A	0.253939	494	0.0620176	-0.0232311	0.147266	0.15457	329	-0.0193063	-0.140579	0.101967	0.755249
17	rs11653617	G	A	0.0861345	494	0.0200807	-0.091552	0.131713	0.724597	329	0.0491649	-0.10511	0.203439	0.532695
	NOS3						Additive model
7	rs10277237	G	A	0.24	489	-0.0279104	-0.0952103	0.0393896	0.416713	334	0.011987	-0.0895148	0.113489	0.817105
7	rs1800783	A	T	0.44	488	0.0325144	-0.0276574	0.0926861	0.290103	334	0.00413438	-0.0804855	0.0887543	0.923776
7	rs1549758	C	T	0.35	478	0.0031544	-0.0603194	0.0666282	0.922447	323	-0.0107776	-0.0972228	0.0756675	0.807124
7	rs1007311	A	G	0.4	477	-0.005784	-0.0677354	0.0561674	0.854883	324	0.0172356	-0.0707159	0.105187	0.701188
7	rs3918227	C	A	0.0882353	494	-0.0312308	-0.134558	0.0720968	0.553879	329	-0.0813887	-0.222255	0.0594773	0.258324
7	rs2853796	G	T	0.48	474	-0.0225672	-0.0824612	0.0373267	0.460583	319	-0.0177522	-0.105376	0.069872	0.691633
7	rs743507	T	C	0.271676	493	0.0591682	-0.00784009	0.126177	0.084166	329	0.0210853	-0.0701003	0.112271	0.650718
*Major allele was consider as baseline allele
† MAF: Minor allele frequency
‡ CI: Confidence Interval
	P-values ranging from 0.05 to 0.005
	P-values ranging from 0.005 to 0.001
	P-values £ 0.001
Table S3
