# Supplementary material for: Associations between Nitric Oxide Synthase Genes and Exhaled NO-Related Phenotypes according to Asthma Status
Source: PLoS One. 2012 May 9;7(5):e36672. doi: 10.1371/journal.pone.0036672 (PMC3348876; doi:10.1371/journal.pone.0036672)
Supplement: Table S4 — Associations between Single Nucleotide Polymorphisms belonging to NOS1, NOS2 and NOS3 with total NO2–NO3 level in plasma according to asthma status (univariate analyses). (XLS) [file pone.0036672.s005.xls]

## Sheet: Feuil1
									Plasma Nitrites/nitrates, µM
						No	Asthma				Current asthma
Chr	Marker	Major allele*	Minor allele	MAF†	N	Estimate	0.95	CI‡	p-value	N	Estimate	0.95	CI‡	p-value	Pint
12	NOS1						Additive model
12	rs4766834	C	A	0.479254	619	0.0229246	-0.00588628	0.0517355	0.119401	394	0.0183152	-0.0148923	0.0515227	0.280371
12	rs9658570	A	C	0.092437	619	0.0243129	-0.0288138	0.0774396	0.370088	394	0.0438039	-0.0179229	0.105531	0.165091
12	rs2682826	G	A	0.287027	619	0.0225783	-0.00886117	0.0540178	0.159775	394	0.00997214	-0.0295501	0.0494943	0.621211
12	rs816361	C	G	0.29	618	0.0264799	-0.00494544	0.0579053	0.0991597	404	0.00695066	-0.0322151	0.0461165	0.728153
12	rs2271986	C	T	0.0905987	619	0.0145679	-0.0387511	0.067887	0.59249	394	0.0438039	-0.0179229	0.105531	0.165091
12	rs2293045	C	G	0.11	616	0.0141331	-0.0320541	0.0603203	0.548897	404	0.000985882	-0.0528162	0.054788	0.971369
12	rs2293048	C	T	0.117972	619	0.0234564	-0.0217144	0.0686273	0.309178	393	0.0116096	-0.0432128	0.066432	0.678336
12	rs3741475	G	A	0.218077	619	0.0173358	-0.0165013	0.051173	0.315698	394	0.010137	-0.0330316	0.0533056	0.645604
12	rs10774910	C	T	0.325276	618	0.0227527	-0.00770912	0.0532145	0.143726	394	0.0123054	-0.0258116	0.0504225	0.527277
12	rs1353939	C	T	0.21	615	0.0272642	-0.00704832	0.0615767	0.119916	402	0.0117448	-0.0324893	0.055979	0.603085
12	rs12099598	C	T	0.215449	619	0.0176836	-0.0161756	0.0515429	0.306412	394	0.0111486	-0.0330323	0.0553294	0.621189
12	rs7959232	A	G	0.338498	619	0.0227496	-0.00735864	0.0528578	0.139139	394	0.0116841	-0.025586	0.0489542	0.539285
12	rs816353	G	T	0.414653	619	0.030462	0.0013104	0.0596136	0.0409845	394	0.0129328	-0.0225436	0.0484092	0.475353	0.3908
12	rs816347	G	A	0.0825013	619	0.0464826	-0.00512911	0.0980944	0.0780294	393	-0.00732598	-0.0728646	0.0582127	0.8267
12	rs2650163	A	G	0.107049	619	0.0531978	0.00692257	0.099473	0.0246	394	-0.0315377	-0.0908472	0.0277718	0.297989	0.0382
12	rs1093325	C	T	0.100315	619	0.0462594	-0.000807468	0.0933262	0.0545208	394	-0.0415898	-0.101855	0.0186755	0.17701
12	rs1093329	G	A	0.411718	618	0.0286717	-0.000644038	0.0579874	0.0557204	394	0.00990569	-0.0259409	0.0457523	0.588402
12	rs1093330	T	C	0.41	598	0.0274911	-0.0030028	0.057985	0.077762	390	0.0113824	-0.0247047	0.0474694	0.53681
12	rs2293054	G	A	0.305307	618	0.022564	-0.00947425	0.0546023	0.167979	394	0.0330942	-0.00472684	0.0709153	0.0871817
12	rs2293055	G	A	0.0919601	619	-0.00614569	-0.0584849	0.0461935	0.81806	394	-0.00837164	-0.0694893	0.052746	0.788488
12	rs3741480	A	G	0.45	596	0.00195482	-0.0284746	0.0323842	0.899846	392	0.0124798	-0.0230819	0.0480415	0.491999
12	rs6490121	A	G	0.334735	619	0.0041602	-0.0268538	0.0351742	0.792708	394	0.0156233	-0.0201845	0.0514311	0.392998
12	rs2293050	C	T	0.413078	619	-0.00832871	-0.0368335	0.0201761	0.567069	394	-0.0121954	-0.0473914	0.0230007	0.497474
12	rs7314935	G	A	0.109557	611	-0.0108111	-0.0587168	0.0370946	0.658413	394	0.0280129	-0.0295337	0.0855594	0.340636
12	rs3825102	C	A	0.360819	619	-0.00787979	-0.0363184	0.0205588	0.587275	394	0.00557124	-0.0297854	0.0409279	0.75761
12	rs3782202	G	A	0.22	617	0.0127605	-0.0215929	0.0471139	0.466887	401	0.0151573	-0.0243486	0.0546633	0.452532
12	rs10744891	G	T	0.414346	619	-0.00807364	-0.0366007	0.0204534	0.579294	394	-0.0121342	-0.047397	0.0231287	0.500445
12	rs884847	G	A	0.222018	619	0.0181622	-0.0162676	0.052592	0.301592	394	0.00801154	-0.0321124	0.0481355	0.695763
12	rs2139733	T	A	0.4	615	-0.00501318	-0.0342773	0.0242509	0.737166	400	-0.0183757	-0.0539104	0.0171591	0.311448
12	rs7309163	C	T	0.363899	618	-0.00440388	-0.0328264	0.0240187	0.761469	394	0.00434954	-0.0313009	0.04	0.811133
12	rs532967	G	A	0.208246	619	0.0108368	-0.0238614	0.045535	0.540681	394	0.0255365	-0.0152135	0.0662865	0.220141
12	rs11611788	T	C	0.0891167	619	0.00969328	-0.0372866	0.0566732	0.686061	394	0.0106653	-0.0527283	0.074059	0.741768
12	rs12811583	T	C	0.118697	619	0.0128123	-0.0327723	0.0583969	0.581914	394	-0.022673	-0.0772382	0.0318922	0.415936
12	rs3782206	C	T	0.11	619	0.0105882	-0.0372612	0.0584376	0.664655	404	-0.0200747	-0.0754948	0.0353454	0.478181
12	rs7298903	T	C	0.117229	617	0.0108595	-0.0347412	0.0564602	0.64084	392	-0.0251803	-0.080013	0.0296525	0.368686
12	rs7295972	A	G	0.49632	618	5.25445e-05	-0.0280943	0.0281994	0.997082	394	0.00572431	-0.0274497	0.0388983	0.735396
12	rs11068447	C	T	0.116982	619	0.00999666	-0.0357813	0.0557746	0.668796	393	-0.0223265	-0.0769808	0.0323279	0.423849
12	rs478597	G	A	0.38	619	-0.0012075	-0.0298796	0.0274646	0.934242	403	0.0033684	-0.0308445	0.0375813	0.847084
12	rs561712	C	T	0.375985	618	-0.00514031	-0.0333471	0.0230665	0.721078	394	0.00292023	-0.0319047	0.0377452	0.869541
12	rs4766843	G	A	0.296744	619	-0.0166627	-0.0493632	0.0160379	0.318324	394	-0.00365341	-0.0410632	0.0337563	0.848305
12	rs1483757	A	G	0.422532	619	-0.00248356	-0.0312812	0.0263141	0.865826	394	-0.0179464	-0.052634	0.0167412	0.311203
12	rs12579387	G	A	0.104792	619	0.00893236	-0.0400366	0.0579013	0.720826	390	-0.00966402	-0.065818	0.04649	0.736079
12	rs473640	T	C	0.196053	618	0.00926683	-0.0270799	0.0456136	0.61746	394	0.00564049	-0.0376521	0.048933	0.798581
12	rs9658281	C	T	0.285189	619	-0.0117283	-0.0445743	0.0211178	0.484286	394	-0.00147307	-0.0389123	0.0359662	0.938571
12	rs816296	C	A	0.193802	619	0.00700277	-0.0294508	0.0434563	0.706665	394	0.00564049	-0.0376521	0.048933	0.798581
12	rs1681506	T	C	0.38702	619	-0.00450882	-0.0333061	0.0242885	0.75904	393	0.0013451	-0.0343872	0.0370774	0.941223
12	rs545654	T	C	0.493681	618	0.00605637	-0.023258	0.0353708	0.685667	394	-0.00723926	-0.0413786	0.0269001	0.677929
12	rs1004356	T	C	0.183298	619	-0.00319285	-0.0405055	0.0341198	0.866862	394	-0.00750211	-0.0509655	0.0359613	0.735316
12	rs9658265	T	C	0.122111	619	-0.00795334	-0.0541058	0.0381991	0.735659	394	0.0205692	-0.0334278	0.0745663	0.455763
12	rs1552227	C	T	0.28834	619	0.00181118	-0.0299093	0.0335317	0.91093	394	-0.0150194	-0.051822	0.0217832	0.424278
12	rs10507279	G	A	0.16	619	-0.0138606	-0.0525294	0.0248082	0.482614	404	-0.000573677	-0.0462664	0.045119	0.98038
12	rs527590	C	T	0.226121	617	-0.00109063	-0.0357206	0.0335393	0.9508	393	-0.00590088	-0.0468971	0.0350954	0.778009
12	rs693534	G	A	0.381565	619	-0.00406431	-0.0327299	0.0246013	0.781187	394	-0.00764445	-0.0436638	0.0283749	0.677666
12	rs1123425	A	G	0.422269	619	-0.00681549	-0.0357269	0.0220959	0.644213	394	0.019989	-0.0161413	0.0561194	0.278901
12	rs3782221	G	A	0.236082	619	0.00959541	-0.0244958	0.0436867	0.58138	394	-0.0120511	-0.0522729	0.0281707	0.557391
12	rs11068458	A	G	0.0557015	619	0.0638595	0.00563067	0.122088	0.0319984	394	-0.0247813	-0.101842	0.0522796	0.528921	0.0933
12	rs1879417	T	C	0.45579	618	0.0125726	-0.0155572	0.0407024	0.381364	393	-0.0175889	-0.0527707	0.0175928	0.327791
12	rs4767535	T	C	0.441903	619	0.00845593	-0.0199132	0.0368251	0.559292	393	0.023105	-0.0120318	0.0582417	0.198247
12	rs816292	C	T	0.267857	619	-0.00467735	-0.0377422	0.0283875	0.781674	394	-0.018402	-0.0572129	0.0204088	0.353298
12	rs492623	C	T	0.252363	619	-0.0142306	-0.0479875	0.0195263	0.408979	394	-0.00651948	-0.0469814	0.0339424	0.752319
12	rs17431223	G	A	0.0672622	619	0.031759	-0.0217651	0.085283	0.245298	393	-0.037537	-0.103056	0.027982	0.262202
12	rs1552229	G	A	0.365171	614	0.00466165	-0.0262549	0.0355782	0.76769	394	-0.0129669	-0.0483459	0.022412	0.472962
12	rs1552230	T	C	0.249473	618	-0.0272762	-0.0609715	0.00641911	0.113118	392	-0.0126962	-0.053712	0.0283197	0.544404
12	rs1384872	T	C	0.329371	615	-0.00716501	-0.0381994	0.0238694	0.651062	393	-0.0198339	-0.056973	0.0173053	0.295886
12	rs7299612	C	T	0.401894	617	0.00874388	-0.0196514	0.0371392	0.546368	393	0.0291574	-0.00704839	0.0653631	0.115311
12	rs10850820	T	C	0.485032	619	0.0185871	-0.00885268	0.0460269	0.184786	394	0.0263671	-0.00910375	0.061838	0.145946
12	rs17509378	C	T	0.0722222	612	0.0368694	-0.0155762	0.089315	0.168763	392	-0.0334807	-0.0969506	0.0299892	0.301861
12	rs11068466	A	G	0.10825	618	0.0264276	-0.0198885	0.0727438	0.263864	394	0.00437367	-0.0523129	0.0610603	0.879877
12	rs11068467	C	A	0.367122	619	0.0118225	-0.0176941	0.041339	0.432729	394	0.0266559	-0.00993473	0.0632465	0.154147
12	rs2017021	A	G	0.107067	617	0.00938496	-0.0365164	0.0552863	0.688757	393	0.00475073	-0.0526418	0.0621433	0.871201
12	rs900618	T	C	0.107199	619	0.0169539	-0.0289341	0.0628419	0.469262	393	0.00205392	-0.0546797	0.0587875	0.943468
12	rs12309595	A	C	0.106842	616	0.0161188	-0.0300177	0.0622553	0.493758	394	0.00295133	-0.0533456	0.0592482	0.918213
12	rs10774914	T	G	0.493694	619	-0.00393458	-0.0325848	0.0247157	0.78789	394	-0.00950096	-0.0444751	0.0254732	0.594723
12	rs10774915	T	C	0.405675	619	-0.00812692	-0.0366714	0.0204176	0.577026	394	-0.0100905	-0.0459715	0.0257905	0.581824
12	rs3861897	C	A	0.488397	618	-0.0026497	-0.0314771	0.0261777	0.85709	392	-0.0153563	-0.0503029	0.0195903	0.389632
12	rs16947513	C	T	0.108799	618	0.0154044	-0.0302716	0.0610803	0.508857	392	0.00420361	-0.0516152	0.0600225	0.882732
12	rs3861898	A	G	0.343158	619	-0.00494424	-0.0354925	0.025604	0.751182	393	-0.0248241	-0.0606671	0.0110188	0.175428
	NOS2						Additive model
17	rs12601458	C	A	0.1407	611	-0.0176444	-0.0587612	0.0234724	0.400641	392	-0.00411934	-0.0535926	0.0453539	0.870449
17	rs9913854	G	A	0.406333	612	-0.0013673	-0.0308066	0.028072	0.927498	392	-0.00773512	-0.0425391	0.0270688	0.663374
17	rs8081248	A	G	0.43	611	-0.00325254	-0.0328278	0.0263227	0.829411	400	-0.0119095	-0.0461827	0.0223637	0.496237
17	rs12450521	C	A	0.237744	616	-0.0143823	-0.0479807	0.0192161	0.401803	394	0.0179674	-0.0209601	0.056895	0.366223
17	rs8068149	G	A	0.434245	619	0.00426508	-0.0250078	0.033538	0.775304	392	0.00876777	-0.0260225	0.043558	0.621621
17	rs2297516	A	C	0.406151	618	-0.0142757	-0.0437957	0.0152442	0.343595	394	0.020338	-0.0139116	0.0545877	0.245225
17	rs2297518	G	A	0.186316	618	0.0310218	-0.00680581	0.0688494	0.108494	393	-0.0147216	-0.0581899	0.0287468	0.507216
17	rs2274894	G	T	0.395636	618	-0.0162222	-0.0453272	0.0128829	0.275073	394	-0.00986748	-0.0446107	0.0248758	0.578093
17	rs12944039	G	A	0.217403	618	-0.0101272	-0.0463669	0.0261125	0.58409	394	0.010384	-0.0326741	0.053442	0.636721
17	rs4795067	A	G	0.345163	619	0.0203592	-0.0102417	0.05096	0.19273	394	0.0010215	-0.0345182	0.0365612	0.955104
17	rs3729508	C	T	0.399211	619	-0.0217969	-0.0508486	0.00725476	0.141928	394	-0.00542865	-0.0410058	0.0301485	0.765048
17	rs944724	C	T	0.24	602	0.00431165	-0.0303153	0.0389386	0.807278	391	0.0108623	-0.0306865	0.0524111	0.608668
17	rs944725	C	T	0.410452	619	0.013828	-0.014691	0.042347	0.342313	394	-0.00487231	-0.039119	0.0293744	0.780512
17	rs3794764	G	A	0.229254	619	0.00137192	-0.0324569	0.0352007	0.936672	394	0.0055866	-0.0362393	0.0474125	0.793627
17	rs8072199	C	T	0.429022	618	0.00928437	-0.0210585	0.0396272	0.548924	394	-0.0272091	-0.0615984	0.00718012	0.12178
17	rs3730013	G	A	0.34	600	-0.00854617	-0.0398697	0.0227774	0.593028	393	0.0407663	0.00477666	0.0767559	0.0270045	0.064
17	rs2779248	T	C	0.397159	617	0.00693836	-0.0234881	0.0373648	0.655068	393	-0.036442	-0.0711862	-0.00169784	0.0404874	0.0507
17	rs11080358	G	A	0.154149	619	-0.00776431	-0.0460203	0.0304917	0.690924	394	-0.0194129	-0.0664676	0.0276417	0.419256
17	rs2779251	G	A	0.171481	619	0.0129787	-0.0249295	0.050887	0.502442	394	-0.0246381	-0.0686983	0.0194222	0.273758
17	rs2779252	G	T	0.0496584	618	0.0354117	-0.0288738	0.0996973	0.280717	394	0.0114755	-0.057951	0.0809019	0.746144
17	rs2531860	G	A	0.201943	619	0.000224805	-0.0354633	0.0359129	0.990154	394	-0.00682074	-0.0478811	0.0342396	0.744919
17	rs12709500	T	C	0.246186	619	-0.00878171	-0.0416281	0.0240647	0.600468	393	0.00968017	-0.0290493	0.0484097	0.624501
17	rs10853181	A	G	0.401997	619	-0.0220889	-0.0520092	0.00783136	0.148432	394	-0.0144237	-0.0481666	0.0193191	0.402669
17	rs2531869	G	A	0.239096	618	-0.000761504	-0.0342752	0.0327522	0.964493	394	-0.0169126	-0.0555122	0.0216869	0.390999
17	rs2531882	T	C	0.355	617	0.0263085	-0.00380236	0.0564194	0.0873183	394	0.0063004	-0.0292319	0.0418327	0.728386
17	rs34920947	G	C	0.401471	618	-0.0214306	-0.0514269	0.00856561	0.161945	394	-0.0135461	-0.0474437	0.0203514	0.433977
17	rs2531894	G	A	0.40042	619	-0.0202356	-0.0501133	0.00964201	0.184863	394	-0.0141076	-0.0481396	0.0199243	0.417024
17	rs6505510	A	C	0.40495	618	0.0150796	-0.014278	0.0444371	0.314455	391	0.0149663	-0.0187512	0.0486837	0.384866
17	rs2108952	T	C	0.264335	618	0.0160671	-0.0167146	0.0488488	0.337113	394	0.0226865	-0.0149197	0.0602928	0.237809
17	rs964947	G	A	0.148265	618	0.00750626	-0.0312327	0.0462452	0.704248	394	-0.00631341	-0.0527075	0.0400807	0.789829
17	rs12602762	G	A	0.1551	617	-0.0305177	-0.0688643	0.00782889	0.119315	394	-0.00693302	-0.0538371	0.0399711	0.772196
17	rs7218952	C	A	0.38104	619	0.00255767	-0.0268972	0.0320125	0.864915	394	-0.00446178	-0.0392691	0.0303455	0.801762
17	rs9907633	T	C	0.161765	619	0.00459598	-0.0329061	0.0420981	0.81026	394	0.00397501	-0.041576	0.049526	0.864285
17	rs11870926	G	A	0.304359	619	-0.00362741	-0.0341959	0.0269411	0.816163	394	-0.0216192	-0.0589488	0.0157104	0.257046
17	rs4796190	T	C	0.330522	617	0.013343	-0.0166204	0.0433063	0.383113	390	0.00704879	-0.0290502	0.0431477	0.702157
17	rs4796222	G	A	0.253939	619	0.0152507	-0.018086	0.0485875	0.370262	394	0.025865	-0.0126903	0.0644204	0.189377
17	rs11653617	G	A	0.0861345	619	-0.0406369	-0.0893413	0.00806748	0.102495	394	-0.00713392	-0.0644426	0.0501748	0.807375
	NOS3						Additive model
7	rs10277237	G	A	0.24	611	-0.0142088	-0.0478473	0.0194296	0.408062	401	0.00800939	-0.0328261	0.0488449	0.700869
7	rs1800783	A	T	0.44	610	-0.0200203	-0.0494957	0.0094551	0.183624	401	-0.00620483	-0.0402734	0.0278638	0.721317
7	rs1549758	C	T	0.35	597	-0.012392	-0.043757	0.0189731	0.439023	389	-0.0169732	-0.0516266	0.0176803	0.337672
7	rs1007311	A	G	0.4	595	0.0268133	-0.00367136	0.0572979	0.0852474	391	0.0134151	-0.0215913	0.0484216	0.453056
7	rs3918227	C	A	0.0882353	619	-0.0213549	-0.073009	0.0302992	0.418098	394	-0.00801723	-0.0656737	0.0496392	0.785352
7	rs2853796	G	T	0.48	591	0.0378509	0.00825509	0.0674468	0.0124636	382	-0.00307606	-0.0388431	0.032691	0.866231	0.0457
7	rs743507	T	C	0.271676	618	-0.0116279	-0.0443143	0.0210586	0.485916	394	0.0113434	-0.0259085	0.0485953	0.550977
*Major allele was consider as baseline allele
† MAF: Minor allele frequency
‡ CI: Confidence Interval
	P-values ranging from 0.05 to 0.005
	P-values ranging from 0.005 to 0.001
	P-values £ 0.001
Table S4
