# Supplementary material for: Associations between Nitric Oxide Synthase Genes and Exhaled NO-Related Phenotypes according to Asthma Status
Source: PLoS One. 2012 May 9;7(5):e36672. doi: 10.1371/journal.pone.0036672 (PMC3348876; doi:10.1371/journal.pone.0036672)
Supplement: Table S5 — Associations between Single Nucleotide Polymorphisms belonging to NOS1, NOS2 and NOS3 with blood eosinophil count according to asthma status (univariate analyses). (XLS) [file pone.0036672.s006.xls]

## Sheet: Feuil1
									Blood eosinophils, cells/mm3
						No	Asthma				Current asthma
Chr	Marker	Major allele*	Minor allele	MAF†	N	Estimate	0.95	CI‡	p-value	N	Estimate	0.95	CI‡	p-value	Pint
12	NOS1						Additive model
12	rs4766834	C	A	0.479254	734	-0.0187472	-0.0475166	0.0100221	0.201982	464	-0.00642266	-0.0428723	0.030027	0.729994
12	rs9658570	A	C	0.092437	734	-0.01953	-0.0715234	0.0324634	0.461847	464	-0.00910675	-0.0774991	0.0592856	0.794243
12	rs2682826	G	A	0.287027	734	0.0266163	-0.00482077	0.0580533	0.0974879	464	0.00278015	-0.0399212	0.0454815	0.898522
12	rs816361	C	G	0.29	734	0.019229	-0.0116887	0.0501467	0.22326	472	0.0134581	-0.0292655	0.0561817	0.537313
12	rs2271986	C	T	0.0905987	734	-0.0204007	-0.0730249	0.0322236	0.447621	464	-0.00910675	-0.0774991	0.0592856	0.794243
12	rs2293045	C	G	0.11	732	-0.00124695	-0.0466193	0.0441254	0.957057	472	-0.0158573	-0.0763915	0.044677	0.607922
12	rs2293048	C	T	0.117972	734	-0.00717812	-0.0528782	0.038522	0.758282	463	0.00139137	-0.0592819	0.0620646	0.964172
12	rs3741475	G	A	0.218077	734	0.0334398	-0.000386925	0.0672666	0.0530853	464	0.00993957	-0.0366461	0.0565252	0.676048
12	rs10774910	C	T	0.325276	733	0.0198256	-0.0108003	0.0504515	0.204945	464	0.00253577	-0.039277	0.0443485	0.90544
12	rs1353939	C	T	0.21	731	0.0284486	-0.00527356	0.0621707	0.0986882	470	0.00690537	-0.0410629	0.0548736	0.777977
12	rs12099598	C	T	0.215449	734	0.0394543	0.00564153	0.0732671	0.0225001	464	0.00286022	-0.0445159	0.0502364	0.90587	0.1902
12	rs7959232	A	G	0.338498	734	0.0258011	-0.00450532	0.0561075	0.0956491	464	0.00841872	-0.0323276	0.049165	0.685719
12	rs816353	G	T	0.414653	734	0.0223416	-0.00703315	0.0517163	0.136501	464	0.00192748	-0.0366484	0.0405033	0.922034
12	rs816347	G	A	0.0825013	734	-0.00306765	-0.0547331	0.0485978	0.907388	463	-0.00831408	-0.0781841	0.061556	0.815706
12	rs2650163	A	G	0.107049	733	0.00278425	-0.0437856	0.0493541	0.90675	464	0.000953318	-0.0628832	0.0647899	0.976664
12	rs1093325	C	T	0.100315	734	-0.00152909	-0.0487757	0.0457175	0.94944	464	-0.00534138	-0.0702238	0.0595411	0.871896
12	rs1093329	G	A	0.411718	733	0.0224843	-0.00700709	0.0519758	0.135559	464	-0.000967926	-0.0398393	0.0379035	0.961099
12	rs1093330	T	C	0.41	709	0.0201574	-0.0100936	0.0504085	0.191999	453	0.00267137	-0.0370484	0.0423912	0.895193
12	rs2293054	G	A	0.305307	733	0.0167222	-0.0152367	0.048681	0.305465	464	0.000732794	-0.0405351	0.0420007	0.972254
12	rs2293055	G	A	0.0919601	734	-0.0252962	-0.0776276	0.0270351	0.343758	464	-0.0343827	-0.0972794	0.028514	0.284672
12	rs3741480	A	G	0.45	709	0.0026021	-0.0275676	0.0327718	0.865811	456	-0.0016974	-0.0403938	0.036999	0.931536
12	rs6490121	A	G	0.334735	734	0.0329554	0.00232997	0.0635809	0.0352972	464	0.00400089	-0.0358905	0.0438923	0.844256	0.2673
12	rs2293050	C	T	0.413078	734	-0.0210107	-0.0500921	0.00807057	0.157201	464	0.0242479	-0.0126338	0.0611296	0.198299
12	rs7314935	G	A	0.109557	726	-0.000413878	-0.047496	0.0466683	0.986259	463	0.0262599	-0.0370615	0.0895813	0.416796
12	rs3825102	C	A	0.360819	734	-0.011223	-0.0403528	0.0179068	0.450414	464	-0.0220815	-0.0606112	0.0164481	0.261972
12	rs3782202	G	A	0.22	732	0.0354557	0.00145695	0.0694544	0.041343	469	0.0127452	-0.0306452	0.0561356	0.56514	0.3713
12	rs10744891	G	T	0.414346	734	-0.0201778	-0.0492857	0.00893016	0.174684	464	0.0271527	-0.00981768	0.0641231	0.15081
12	rs884847	G	A	0.222018	734	0.0428135	0.0086087	0.0770182	0.0144066	464	-0.00621295	-0.0498711	0.0374452	0.780447	0.087
12	rs2139733	T	A	0.4	730	-0.0211765	-0.0504405	0.00808752	0.156544	468	0.0129966	-0.0243484	0.0503416	0.495581
12	rs7309163	C	T	0.363899	733	-0.00763892	-0.036768	0.0214901	0.607413	464	-0.0226637	-0.0613838	0.0160565	0.251955
12	rs532967	G	A	0.208246	734	0.0390574	0.00409438	0.0740204	0.0289037	464	-0.0138173	-0.0580366	0.0304021	0.540603	0.0669
12	rs11611788	T	C	0.0891167	734	-0.0489547	-0.097058	-0.00085142	0.0464611	464	-0.000195694	-0.0710948	0.0707034	0.995686	0.2425
12	rs12811583	T	C	0.118697	734	-0.0364853	-0.0818119	0.00884118	0.115099	464	-0.0316272	-0.0885355	0.0252811	0.276709
12	rs3782206	C	T	0.11	735	-0.0392611	-0.0858674	0.00734517	0.0991856	472	-0.0438233	-0.101542	0.013895	0.137539
12	rs7298903	T	C	0.117229	732	-0.0330917	-0.07882	0.0126365	0.156539	462	-0.0334341	-0.0902368	0.0233685	0.249358
12	rs7295972	A	G	0.49632	733	0.0152436	-0.0135221	0.0440094	0.299327	464	0.029568	-0.00668623	0.0658222	0.110708
12	rs11068447	C	T	0.116982	734	-0.0338165	-0.0795502	0.0119172	0.147722	463	-0.0314944	-0.0884857	0.025497	0.279429
12	rs478597	G	A	0.38	735	-0.00049344	-0.0293521	0.0283652	0.973275	471	-0.0133852	-0.0512949	0.0245246	0.489306
12	rs561712	C	T	0.375985	733	-0.00525678	-0.0342102	0.0236966	0.722053	464	-0.0183362	-0.0563056	0.0196332	0.344454
12	rs4766843	G	A	0.296744	734	-0.0104435	-0.0435407	0.0226537	0.53647	464	0.0411748	0.00138404	0.0809655	0.0431207	0.0628
12	rs1483757	A	G	0.422532	734	-0.0218811	-0.0507492	0.00698703	0.137822	464	0.0192529	-0.0180976	0.0566035	0.312942
12	rs12579387	G	A	0.104792	734	-0.0362421	-0.0847659	0.0122817	0.143669	460	-0.0270839	-0.0857126	0.0315448	0.365805
12	rs473640	T	C	0.196053	732	0.0431751	0.0066987	0.0796515	0.0206428	464	-0.00203773	-0.048139	0.0440635	0.931004	0.1039
12	rs9658281	C	T	0.285189	734	-0.00684569	-0.0400405	0.0263492	0.686183	464	0.0312319	-0.00878241	0.0712462	0.126923
12	rs816296	C	A	0.193802	734	0.0427345	0.00627181	0.0791971	0.0219183	464	0.000791481	-0.0452811	0.0468641	0.973156	0.1297
12	rs1681506	T	C	0.38702	734	-0.00497099	-0.0339902	0.0240482	0.737161	463	-0.0178229	-0.0565532	0.0209074	0.367622
12	rs545654	T	C	0.493681	732	0.0107673	-0.0184259	0.0399605	0.469979	464	0.00702595	-0.0298792	0.0439311	0.709238
12	rs1004356	T	C	0.183298	734	0.00394926	-0.0336421	0.0415407	0.836921	464	0.0293726	-0.0175051	0.0762502	0.220196
12	rs9658265	T	C	0.122111	734	-0.0227708	-0.0674923	0.0219506	0.318643	464	0.0328963	-0.025463	0.0912557	0.269909
12	rs1552227	C	T	0.28834	734	-0.0116098	-0.0434236	0.020204	0.474689	464	0.0110688	-0.0288808	0.0510185	0.587399
12	rs10507279	G	A	0.16	735	-0.00416796	-0.0428344	0.0344985	0.832736	472	0.0263317	-0.0228653	0.0755288	0.294856
12	rs527590	C	T	0.226121	732	0.0244037	-0.0103952	0.0592026	0.169727	463	-0.0151258	-0.0593837	0.0291321	0.503323
12	rs693534	G	A	0.381565	734	0.00831113	-0.0206115	0.0372338	0.573466	464	-0.0184212	-0.057537	0.0206947	0.356535
12	rs1123425	A	G	0.422269	734	-0.00589281	-0.0352927	0.0235071	0.694545	464	0.0114507	-0.0277787	0.05068	0.567585
12	rs3782221	G	A	0.236082	734	0.0138309	-0.0202539	0.0479156	0.426693	464	-0.00368246	-0.0473157	0.0399508	0.868696
12	rs11068458	A	G	0.0557015	734	0.021798	-0.0385367	0.0821326	0.479122	464	-0.0542325	-0.132823	0.0243579	0.177243
12	rs1879417	T	C	0.45579	733	0.00402138	-0.0245203	0.0325631	0.78251	462	-0.0358808	-0.0728409	0.00107936	0.0578708
12	rs4767535	T	C	0.441903	734	-0.00214899	-0.0310944	0.0267964	0.884345	463	0.0238246	-0.0136988	0.061348	0.214065
12	rs816292	C	T	0.267857	734	0.00457889	-0.028437	0.0375948	0.785835	464	-0.0278819	-0.0705761	0.0148123	0.201229
12	rs492623	C	T	0.252363	734	0.00556967	-0.0288909	0.0400302	0.751501	464	0.0108522	-0.0330666	0.054771	0.628407
12	rs17431223	G	A	0.0672622	734	0.0250383	-0.0299454	0.0800219	0.372416	463	-0.0464747	-0.116175	0.0232257	0.19214
12	rs1552229	G	A	0.365171	729	-0.00849807	-0.0393501	0.022354	0.589457	464	-0.0114291	-0.05073	0.0278717	0.568976
12	rs1552230	T	C	0.249473	732	0.0116604	-0.0228612	0.046182	0.508169	462	0.0111698	-0.0330952	0.0554348	0.621145
12	rs1384872	T	C	0.329371	730	0.0173612	-0.0144539	0.0491763	0.285185	462	-0.00821418	-0.0480412	0.0316129	0.686256
12	rs7299612	C	T	0.401894	732	-0.0126562	-0.0416651	0.0163526	0.392773	463	0.0332008	-0.00534014	0.0717418	0.0921483
12	rs10850820	T	C	0.485032	734	-0.0034406	-0.0315323	0.0246511	0.810357	464	0.0230612	-0.0151437	0.0612661	0.237446
12	rs17509378	C	T	0.0722222	727	0.0193261	-0.034992	0.0736443	0.48582	462	-0.0493072	-0.11681	0.0181956	0.153144
12	rs11068466	A	G	0.10825	733	-0.0289606	-0.0760817	0.0181606	0.228765	464	0.0250706	-0.0358893	0.0860304	0.420667
12	rs11068467	C	A	0.367122	734	0.000316938	-0.0295182	0.0301521	0.983394	464	0.00911435	-0.0312087	0.0494374	0.657973
12	rs2017021	A	G	0.107067	731	-0.0105165	-0.0573831	0.0363501	0.660214	463	0.0342249	-0.0269912	0.095441	0.273795
12	rs900618	T	C	0.107199	734	-0.00948078	-0.0561826	0.037221	0.690832	463	0.0397338	-0.0208529	0.100321	0.199362
12	rs12309595	A	C	0.106842	731	-0.00921737	-0.0562104	0.0377757	0.700771	464	0.0372869	-0.0229937	0.0975674	0.226052
12	rs10774914	T	G	0.493694	734	0.000173362	-0.0285685	0.0289152	0.990571	464	-0.00337932	-0.0417448	0.0349862	0.863017
12	rs10774915	T	C	0.405675	734	0.00997949	-0.0186655	0.0386245	0.494936	464	-0.0152835	-0.0537492	0.0231821	0.436591
12	rs3861897	C	A	0.488397	732	0.00402697	-0.0247022	0.0327562	0.783603	461	-0.00176611	-0.0395606	0.0360284	0.92707
12	rs16947513	C	T	0.108799	733	-0.0119954	-0.0585634	0.0345725	0.613806	461	0.044169	-0.0152614	0.103599	0.145959
12	rs3861898	A	G	0.343158	733	0.0122642	-0.0182034	0.0427318	0.430406	463	-0.0145682	-0.0535602	0.0244239	0.464409
	NOS2						Additive model
17	rs12601458	C	A	0.1407	725	0.0100321	-0.0317281	0.0517924	0.637902	461	0.0170773	-0.0365044	0.070659	0.532535
17	rs9913854	G	A	0.406333	724	-0.00219968	-0.0319146	0.0275152	0.884681	461	-0.0190813	-0.0573765	0.0192139	0.329367
17	rs8081248	A	G	0.43	726	0.00671023	-0.0227365	0.036157	0.655275	468	-0.0177898	-0.0561248	0.0205452	0.363602
17	rs12450521	C	A	0.237744	731	0.000135164	-0.0339544	0.0342248	0.993802	464	0.00854926	-0.0329707	0.0500692	0.686741
17	rs8068149	G	A	0.434245	734	-9.58007e-05	-0.0296964	0.0295048	0.994941	462	0.00569318	-0.0316631	0.0430495	0.765314
17	rs2297516	A	C	0.406151	733	0.00514783	-0.0244908	0.0347865	0.733646	464	0.0103259	-0.0264861	0.0471379	0.582778
17	rs2297518	G	A	0.186316	733	6.17235e-05	-0.0381641	0.0382876	0.997476	463	0.00105328	-0.0471127	0.0492193	0.965834
17	rs2274894	G	T	0.395636	733	0.00719966	-0.0222686	0.0366679	0.632183	464	-0.0147651	-0.0527959	0.0232657	0.447152
17	rs12944039	G	A	0.217403	733	-0.005391	-0.0421412	0.0313592	0.773808	464	-0.009512	-0.055135	0.036111	0.683019
17	rs4795067	A	G	0.345163	734	0.00628671	-0.0240926	0.0366661	0.685162	464	0.020306	-0.0179353	0.0585472	0.298608
17	rs3729508	C	T	0.399211	733	-0.0179104	-0.0471826	0.0113619	0.230838	464	-0.023429	-0.0622552	0.0153972	0.237621
17	rs944724	C	T	0.24	715	0.0198951	-0.014577	0.0543672	0.258395	456	0.0103716	-0.0352575	0.0560008	0.656191
17	rs944725	C	T	0.410452	734	0.0229467	-0.00610244	0.0519958	0.122003	464	0.0109509	-0.0263817	0.0482835	0.565665
17	rs3794764	G	A	0.229254	734	0.0206457	-0.0136322	0.0549236	0.238215	464	0.0136102	-0.0314434	0.0586638	0.554121
17	rs8072199	C	T	0.429022	733	-0.00183475	-0.0316291	0.0279596	0.903967	464	-0.0206589	-0.0579799	0.0166621	0.278586
17	rs3730013	G	A	0.34	713	0.011609	-0.0196974	0.0429153	0.467611	458	0.0195037	-0.019507	0.0585145	0.327726
17	rs2779248	T	C	0.397159	732	0.017378	-0.0129953	0.0477513	0.262495	463	0.017029	-0.0204838	0.0545417	0.374177
17	rs11080358	G	A	0.154149	734	0.00812224	-0.0309399	0.0471844	0.683737	464	0.0103156	-0.0404195	0.0610506	0.690483
17	rs2779251	G	A	0.171481	734	0.0278768	-0.0103507	0.0661044	0.153365	464	0.00216087	-0.0451948	0.0495166	0.928781
17	rs2779252	G	T	0.0496584	733	-0.00706803	-0.0699725	0.0558364	0.825756	464	-0.000628765	-0.0790818	0.0778243	0.987475
17	rs2531860	G	A	0.201943	734	0.00632439	-0.0298979	0.0425467	0.732301	464	-0.012345	-0.0566826	0.0319926	0.585587
17	rs12709500	T	C	0.246186	734	0.021463	-0.0118102	0.0547362	0.206579	463	0.0114057	-0.0302325	0.053044	0.591651
17	rs10853181	A	G	0.401997	734	0.00792328	-0.021828	0.0376746	0.601861	464	-0.00810546	-0.0441791	0.0279681	0.659916
17	rs2531869	G	A	0.239096	733	0.00807235	-0.025599	0.0417436	0.638597	464	-0.0150606	-0.0573034	0.0271822	0.485113
17	rs2531882	T	C	0.355	732	-0.0213519	-0.0514292	0.0087253	0.164552	464	0.00369304	-0.0351084	0.0424944	0.852114
17	rs34920947	G	C	0.401471	733	0.00932647	-0.02061	0.0392629	0.54166	464	-0.01202	-0.0481445	0.0241045	0.514716
17	rs2531894	G	A	0.40042	734	0.0089392	-0.02087	0.0387484	0.556892	464	-0.0107659	-0.0470068	0.025475	0.560772
17	rs6505510	A	C	0.40495	733	0.00220961	-0.0270472	0.0314664	0.882364	461	0.00638175	-0.0296946	0.0424581	0.729005
17	rs2108952	T	C	0.264335	733	-0.0264198	-0.0588243	0.00598474	0.110492	464	0.016893	-0.0242701	0.0580561	0.421703
17	rs964947	G	A	0.148265	733	0.0328048	-0.00650861	0.0721182	0.102437	464	-0.0102545	-0.0594542	0.0389451	0.68312
17	rs12602762	G	A	0.1551	732	0.00807839	-0.0307639	0.0469207	0.683664	464	-0.00316132	-0.0528672	0.0465446	0.900861
17	rs7218952	C	A	0.38104	734	-0.00597459	-0.0355532	0.023604	0.692299	464	-0.00258799	-0.0402265	0.0350505	0.892866
17	rs9907633	T	C	0.161765	734	0.0302098	-0.00776552	0.0681852	0.119451	464	-0.00405193	-0.0523813	0.0442775	0.869561
17	rs11870926	G	A	0.304359	734	0.00498769	-0.026168	0.0361434	0.753786	464	-0.00574444	-0.0462532	0.0347644	0.781199
17	rs4796190	T	C	0.330522	731	-0.0255942	-0.0558472	0.0046587	0.0977321	460	0.0119489	-0.0270847	0.0509825	0.548894
17	rs4796222	G	A	0.253939	734	-0.0225355	-0.0555621	0.0104911	0.181532	464	0.0191349	-0.0230156	0.0612854	0.374189
17	rs11653617	G	A	0.0861345	734	0.0274211	-0.021619	0.0764611	0.273483	464	0.0288699	-0.032082	0.0898218	0.353886
	NOS3						Additive model
7	rs10277237	G	A	0.24	726	-0.0191638	-0.0523674	0.0140398	0.258349	469	0.0312946	-0.0141182	0.0767074	0.177531
7	rs1800783	A	T	0.44	725	-0.0140298	-0.0434898	0.0154302	0.350938	469	0.00635309	-0.0305476	0.0432537	0.735973
7	rs1549758	C	T	0.35	709	-0.00689091	-0.0381772	0.0243954	0.666097	454	0.0165389	-0.0218708	0.0549486	0.399241
7	rs1007311	A	G	0.4	705	-0.000605561	-0.0316018	0.0303907	0.969466	454	-0.0124761	-0.0517018	0.0267495	0.533384
7	rs3918227	C	A	0.0882353	734	0.00657677	-0.0442858	0.0574394	0.800006	464	0.0790593	0.013321	0.144798	0.0188711	0.0529
7	rs2853796	G	T	0.48	703	0.0188909	-0.0105416	0.0483234	0.208827	447	-0.0131241	-0.0520375	0.0257894	0.508982
7	rs743507	T	C	0.271676	733	-0.0193545	-0.0519889	0.01328	0.245468	464	-0.000973764	-0.0406383	0.0386908	0.961649
*Major allele was consider as baseline allele
† MAF: Minor allele frequency
‡ CI: Confidence Interval
	P-values ranging from 0.05 to 0.005
	P-values ranging from 0.005 to 0.001
	P-values £ 0.001
Table S5
